# Supplementary material for: Comprehensive In Silico Analysis of a Novel Serum Exosome-Derived Competitive Endogenous RNA Network for Constructing a Prognostic Model for Glioblastoma
Source: Front Oncol. 2021 Mar 5;11:553594. doi: 10.3389/fonc.2021.553594 (PMC7973265; doi:10.3389/fonc.2021.553594)
Supplement: Supplementary file 5 [file Table_1.xlsx]

## Sheet: Supplementary Table 1
Supplementary Table 1. Correlation analysis of the 3 prognosis-related lncRNAs and mRNAs in the ceRNA network.
lncRNA	miRNA	mRNA	cor	P
SOX21-AS1	hsa-miR-455-5p	RUNX1T1	0.01	0.711261
		DEPDC1B	0.21	0.00549963
		PTPRB	0.25	0.00549963
	hsa-miR-338-5p	TNIP3	-0.24	0.00179255
		CSMD1	0.33	0.00227205
		CTGF	-0.01	0.988124
		NECAB1	0.26	0.000277057
		FAM26E	-0.13	0.00448122
	hsa-miR-338-3p	HIST1H2BJ	0.03	0.871987
		PREX2	0.28	0.000277111
		MAP1A	0.32	0.000318441
		BEST3	0.58	1.98e-77
		ALOX5AP	0.14	1.17132e-05
		C1QTNF6	-0.1	0.871945
		NRP1	-0.07	0.891219
		KIFC1	0.15	2.63517e-07
		GPRC5A	0.05	0.899191
		FJX1	0.4	2.3181e-06
		MNX1	0.08	0.778998
HOTAIR	hsa-miR-375	ELAVL2	0.09	0.978119
		GSC	0.49	1.58e-45
		EXO1	0.23	0.00525587
		IGFBP3	0.02	0.789872
		NCOA7	0.21	0.00297701
		CDCA7L	0.23	0.00734579
		ANKRD46	0.23	7.15906e-06
		SYT15	0.1	0.197318
		CTGF	0.17	0.00451746
		IFI6	0.06	0.988912
		RAB3B	0.1	0.887182
		YAP1	0.11	0.819132
		MAL2	0.05	0.991323
		SEMA3C	0.02	0.878192
STEAP3-AS1	hsa-miR-338-5p	TNIP3	0.24	0.000322131
		CSMD1	-0.15	0.138721
		CTGF	0.33	9.94731e-06
		NECAB1	0.13	0.315319
		FAM26E	0.2	0.0913781
	hsa-miR-338-3p	HIST1H2BJ	0.19	0.121992
		PREX2	0.26	0.00771851
		MAP1A	0.19	0.000330564
		BEST3	0.1	0.41232
		ALOX5AP	0.53	0.00308948
		C1QTNF6	0.32	0.00164213
		NRP1	0.55	1.33e-87
		KIFC1	-0.08	0.997825
		GPRC5A	0.42	2.63599e-07
		FJX1	0.35	0.0107381
		MNX1	-0.28	6.89129e-11
ceRNA, competing endogenous RNA; cor, correlation coefficient.
